# Supplementary material for: Perinatal Occurrence and Epidemiological Significance of Staphylococcus aureus in Local Sheep Breeds
Source: Animals (Basel). 2026 Jan 27;16(3):400. doi: 10.3390/ani16030400 (PMC12897316; doi:10.3390/ani16030400)
Supplement: Supplementary file 1 [file animals-16-00400-s001.zip]

Archive with 1 entries (1 files):
- animals-4087616-supplementary.pdf
